# Supplementary material for: Identification of a sugarcane bacilliform virus promoter that is activated by drought stress in plants
Source: Commun Biol. 2024 Mar 26;7:368. doi: 10.1038/s42003-024-06075-y (PMC10965894; doi:10.1038/s42003-024-06075-y)
Supplement: Supplementary file 4 — Supplementary Data 1 [file 42003_2024_6075_MOESM4_ESM.xlsx]

## Sheet: Sheet1
Supplementary Data 1. List of primers used for plasmid constructions in this study.
Experimental purpose	Primer name	Primer sequence (5'-3')
Binary GUS vector	IF-GUS-CHN2-F	ggccagtgccaagcttAAGAACCAACTCTGCTATGTGGATG
	IF-GUS-CHN2-R	gaccacccggggatccCAAACTTGACTCAAATACTCATGTG
	IF-GUS-FN2507-F	ggccagtgccaagcttAAGAGCCTACTCTACTCTGTGGTTG
	IF-GUS-FN2507-R	gaccacccggggatccCAAACTTAGCTCAAATACTCATGTG
	IF-GUS-FN39-F	ggccagtgccaagcttAAGAACCAACTCTGCTTTGTGGATG
	IF-GUS-FN39-R	gaccacccggggatccCAAACTTGACTCAAATACTCATGTG
	IF-GUS-GT127-F	ggccagtgccaagcttAAGAGCCAACTCTACTATGTGGATG
	IF-GUS-GT127-R	gaccacccggggatccCAAACTTGACTCAAATACTCATGTG
	IF-GUS-MOR-F	ggccagtgccaagcttAGGAACCAGTTCTACTCTGTGCATG
	IF-GUS-MOR-R	gaccacccggggatccCAAACTTGCTCAAATGATCATGTG
	IF-GUS-CHN1-F	ggccagtgccaagcttAAGAACCAACTCTGCTATGTGCATG
	IF-GUS-CHN1-R	gaccacccggggatccCAAAGAGCTCAAATGATCAGCTG
	IF-GUS-TX-F	ggccagtgccaagcttAAGAGCCTACACTGCTTTGTGGATG
	IF-GUS-TX-R	gaccacccggggatccCAAACTTGCTCAAATGATCATGTG
	IF-GUS–YZ2060-F	ggccagtgccaagcttAAGAACCAGTACTAATGTGTGCATG
	IF-GUS-YZ2060-R	gaccacccggggatccGAAACAAGCTCAAATACTCATGTG
	IF-GUS–AtRD29A-F	ggccagtgccaagcttAGATCATACCTATTAGAACGATT
	IF-GUS–AtRD29A-R	gaccacccggggatccTCCAATAGAAGTAATCAAACCCT
	IF-GUS–ScRD29A -F	ggccagtgccaagcttCAGTGAAACAAACAGGGCCACA
	IF-GUS–ScRD29A -R	gaccacccggggatccCGCCGTCGACGTCGACGCGAAC
Binary EYFP vector	IF-EYFP-CHN2-F	CGGGCCCCCCCTCGAGAAGAACCAACTCTGCTATGTGGATG
	IF-EYFP-CHN2-R	CCCTTGCTCACCATGGCAAACTTGACTCAAATACTCATGTG
	IF-EYFP-FN2507-F	CGGGCCCCCCCTCGAGAAGAGCCTACTCTACTCTGTGGTTG
	IF-EYFP-FN2507-R	CCCTTGCTCACCATGGCAAACTTAGCTCAAATACTCATGTG
	IF-EYFP-FN39-F	CGGGCCCCCCCTCGAGAAGAACCAACTCTGCTTTGTGGATG
	IF-EYFP-FN39-R	CCCTTGCTCACCATGGCAAACTTGACTCAAATACTCATGTG
	IF-EYFP-GT127-F	CGGGCCCCCCCTCGAGAAGAGCCAACTCTACTATGTGGATG
	IF-EYFP-GT127-R	CCCTTGCTCACCATGGCAAACTTGACTCAAATACTCATGTG
	IF-EYFP-MOR-F	CGGGCCCCCCCTCGAGAGGAACCAGTTCTACTCTGTGCATG
	IF-EYFP-MOR-R	CCCTTGCTCACCATGGCAAACTTGCTCAAATGATCATGTG
	IF-EYFP-CHN1-F	CGGGCCCCCCCTCGAGAAGAACCAACTCTGCTATGTGCATG
	IF-EYFP-CHN1-R	CCCTTGCTCACCATGGCAAAGAGCTCAAATGATCAGCTG
	IF-EYFP-TX-F	CGGGCCCCCCCTCGAGAAGAGCCTACACTGCTTTGTGGATG
	IF-EYFP-TX-R	CCCTTGCTCACCATGGCAAACTTGCTCAAATGATCATGTG
	IF-EYFP–YZ2060-F	CGGGCCCCCCCTCGAGAAGAACCAGTACTAATGTGTGCATG
	IF-EYFP-YZ2060-R	CCCTTGCTCACCATGGGAAACAAGCTCAAATACTCATGTG
Ubi-transcription factor-nos vector	Ubi-ScbZIP72-F	acttctgcaggtcgacATGGACGAGCTGCTCCGGAGCATC
	Ubi-ScbZIP72-R	cgatctgcaggtcgacTCAAGATAATATACAGGGGTC
	Ubi-ABER1-F	acttctgcaggtcgacATGGATGGTAGTATGAATTTGGGGAATGAG
	Ubi-ABER1-R	cgatctgcaggtcgacTCACCAAGGTCCCGACTCTGT
YZ2060-S1	GUS-YZ-1-696-F	ggccagtgccaagcttAAGAACCAGTACTAATGTGTGCATGC
	GUS-YZ-1-696-R	gaccacccggggatccCGGGCACACCTAACGCATTATTGCG
YZ2060-S2	GUS-YZ-697-934-F	ggccagtgccaagcttGCACCATGTTCGGTGCGATGTATC
	GUS-YZ-697-934-R	gaccacccggggatccGAAACAAGCTCAAATACTCATGTG
YZ2060-S3	GUS-YZ-3-170-F	ggccagtgccaagcttTCGACAACTTCGACAGTAAAATGAAC
	GUS-YZ-3-820-R	gaccacccggggatccGCTAAGCAAA GGCAACGTGG CCGAC
YZ2060-S4	GUS-YZ-1-696-F	ggccagtgccaagcttAAGAACCAGTACTAATGTGTGCATGC
	GUS-YZ-3-820-R	gaccacccggggatccGCTAAGCAAA GGCAACGTGG CCGAC
ABRE mutation	YZ-mS2-F	CGGTGCGTGTCCTTTTTTCGGGCATCTGTGCCCATCTTCCTTTGTCGGCCCTATTGCCTTTGCTTAGC
	YZ-mS2-R	AGGACACGCACCGAACAAAGGTGCTGGACGATTACAACCGACAGACTCGATAC
	YZ-dS2-F	CGGTGCGTGTCCTTTTCGGGCATCTGTGCCCATCTTCCTTTGTCGCTTTGCTTAGCCCTTACGCGA
	YZ-dS2-R	AAAGGACACGCACCGAACAAAGGTGCTGCAACCGACAGACTCGATACATCGC
	YZ-mL1-S2-R	ATGGGCACAGATGCCCGAAAAGGAC
	YZ-mL2-S2-F	CACCTTTGTTCGGTGCGTGTCCTTTTC
Yeast one hybrid	AD-ScbZIP72-F	ggaggccagtgaattcATGGACGAGCTGCTCCGGAGCATC
	AD-ScbZIP72-R	gagctcgatggatccTCAAGATAATATACAGGGGTC
	AD-AREB1-F	ggaggccagtgaattcATGGATGGTAGTATGAATTTGG
	AD-AREB1-R	gagctcgatggatccTCACCAAGGTCCCGACTCTGTCCT
	pAbAi-sL-F	atgaattgaaaagcttGAGTCTGTCGGTTGTACGTGT
	pAbAi-sL-R	gagcacatgcctcgagGCAACGTGGCCGACAAAG
mini35S vector	4×sL-mini35S-GUS-F	ggccagtgccaagcttATGAATTGAAAAGCTTGAGTCTGTC
	4×sL-mini35S-GUS-R	cagtggagataagcttGAGCACATGCCTCGAGGCAAC
	sL-F	ATGAATTGAAAAGCTTGAGTCTGTC
	sL-R	GAGCACATGCCTCGAGGCAAC
Probe	sL	TGTCGGTTGTACGTGTCCAGCACCTTTGTTCGGTGCGTGTCCTTTTCGGGCATCTGTGCCCATCTTCCTTTGTCGGCCACGTTGCCTTTGCTTA
	msL	TGTCGGTTGAATCAATTCAGCACCTTTGTTCGGTGCGTGTCCTTTTCGGGCATCTGTGCCCATCTTCCTTTGTCGAATCAATAGCCTTTGCTTA
