# Supplementary material for: Identification of a sugarcane bacilliform virus promoter that is activated by drought stress in plants
Source: Commun Biol. 2024 Mar 26;7:368. doi: 10.1038/s42003-024-06075-y (PMC10965894; doi:10.1038/s42003-024-06075-y)
Supplement: Supplementary file 5 — Supplementary Data 2 [file 42003_2024_6075_MOESM5_ESM.xlsx]

## Sheet: Figure1
Pairwise identity matrix
Figure 1a
RT/Rnase H identity
	SCBV-GT127	SCBV-BRU	SCBIMV-QLD	SCBV-CHN2	SCBV-BT	SCBV-BO91	SCBV-TX	SCBV-FN39	SCBV-FN2507	SCBV-YZ2060	SCBMOV-MOR	SCBV-Iscam	SCBV-BB	SCBV-CHN1	SCBGAV-R570	SCBGAV-B51129	SCBGDV-Batavia
SCBV-GT127
SCBV-BRU	92.4
SCBIMV-QLD	90.6	91.7
SCBV-CHN2	90.2	91.6	90
SCBV-BT	89.8	89.3	90	92.9
SCBV-BO91	83.8	84.8	84	84	84.6
SCBV-TX	87.7	88.5	88.6	86.8	86.4	84
SCBV-FN39	87.1	88	87.5	87.3	86.8	83.1	87
SCBV-FN2507	86.9	87.3	86.9	86.6	87.5	81.4	85.9	87.1
SCBV-YZ2060	78.7	77.6	77.3	79.6	79.7	74.5	79.1	77.1	79.4
SCBMOV-MOR	79	79	79	80	79.5	75.1	78.1	78.8	77.3	79
SCBV-Iscam	80	80.8	79.5	81.1	81.3	76.7	79	79	78	79.4	93
SCBV-BB	80.3	78.6	78.2	80.1	79.9	75.6	78.5	78.3	78.6	78.6	81.3	82.1
SCBV-CHN1	78.6	78.1	79	80	79	74	77.1	78.4	76.5	79.1	78.1	78.9	82.7
SCBGAV-R570	59	59.5	59.9	59.4	58.4	57.2	60.7	60.2	58.4	57.3	61.7	60.3	57.8	56.9
SCBGAV-B51129	59.9	60.2	59.7	59.7	59.4	57.4	60.6	60.5	59.2	58.7	60.2	59.3	57.9	55.8	94.2
SCBGDV-Batavia	57.2	57.8	58.2	59.5	58.7	55.9	57.7	57.1	58	59.3	58.9	60.8	55.8	57.2	67.1	66.1
Figure 1b
Promoter identity
	SCBV-GT127	SCBV-BRU	SCBIMV-QLD	SCBV-CHN2	SCBV-BT	SCBV-BO91	SCBV-TX	SCBV-FN39	SCBV-FN2507	SCBV-YZ2060	SCBMOV-MOR	SCBV-Iscam	SCBV-BB	SCBV-CHN1	SCBGAV-R570	SCBGAV-B51129	SCBGDV-Batavia
SCBV-GT127
SCBV-BRU	80.6
SCBIMV-QLD	80.2	84.5
SCBV-CHN2	80	80.8	77
SCBV-BT	78.7	80.9	76.4	93.9
SCBV-BO91	64	64.9	61.8	64.2	64.1
SCBV-TX	62	62.5	60.5	60.3	60.4	80.5
SCBV-FN39	63	64.2	62.1	62.6	61.4	73.6	73.5
SCBV-FN2507	54.4	54	54.6	53.4	53.8	67.5	68.4	63.8
SCBV-YZ2060	49.4	49.8	49.8	47.9	47.8	53	51.9	52.3	56.8
SCBMOV-MOR	49.7	48.3	49.9	49.9	48.7	43.4	42.2	41.9	38.8	38.8
SCBV-Iscam	61.4	63.2	64.8	62.5	61.9	50.9	48.2	49.7	41.5	42.1	72.1
SCBV-BB	53	51.6	51.9	54	53.4	49.3	48.1	50.4	45.3	43.3	49.2	52.6
SCBV-CHN1	55.2	53.5	54.4	53.7	53.2	58.1	57.7	59.9	55.7	51.8	43.7	45.8	58.4
SCBGAV-R570	38.2	39	37.2	40.1	39.9	33.1	31.5	31.6	29	29.6	37.7	38	36.4	33.2
SCBGAV-B51129	38.9	39.6	37.9	40	40.2	32.9	31.6	32	29.6	29.9	38.3	38.7	36.9	33.7	92.3
SCBGDV-Batavia	34.4	34.4	33	35	35	30.4	28.9	30.4	27.4	28.7	34.3	35.7	34.1	30.6	41.4	41.4

## Sheet: Figure2
GUS expression triggered by different SCBV promoters in transgenic Arabidopsis plants.
Figure 2a
GUS relative expression
PSCBV-YZ2060	132.846	165.455	155.442
PSCBV-CHN1	86.3366	74.3085	74.3225
PSCBV-FN39	45.4556	54.6455	48.5455
PSCBV-GT127	32.1389	28.8326	20.0029
SCBV-TX	9.03639	3.98401	3.0347
SCBV-CHN2	1	1.21949	1.67898
SCBMOV-MOR	0.420797	0.316397	0.310826
CaMV 35S	193.117	193.113	141.475
Ubi1	87.5427	62.003	84.9163
Figure 2b
GUS activity
SCBV-YZ2060	34.1317	33.231	25.2434	31.9305	30.3954	33.5411
SCBV-CHN1	31.445	32.8792	31.3651	28.6723	29.7818	31.6311
SCBV-FN39	17.1472	18.6816	19.6099	17.609	15.0904	20.0718
SCBV-GT127	13.7177	16.5178	18.0088	17.0673	19.5809	17.8988
SCBV-TX	8.57358	9.34079	9.30496	8.8045	10.7952	10.0359
SCBV-CHN2	2.68876	1.88041	2.28546	3.26527	3.3924	3.89065
SCBMOV-MOR	2.62714	1.87931	2.62189	2.37611	1.62786	2.20862
CaMV 35S	34.9446	30.5084	23.701	29.0248	30.058	30.1869
Ubi1	26.9707	28.0224	29.4149	26.4135	22.6356	30.1077

## Sheet: Figure3
Transcriptional expression of gene GUS driven by nine SCBV promoters in transgenic Arabidopsis plants subjected to a 25% PEG6000 treatment.
	Time	GUS relative expression level
PSCBV-YZ2060	0 h	0.8587	0.720906	1
	3 h	3.99157	4.30158	3.665
	6 h	6.45893	5.76872	7.59826
	12 h	5.10358	5.593	4.02182
	24 h	5.99574	5.30603	6.75578
PSCBV-GT127	0 h	1	0.71836	1.67857
	3 h	2.04793	1.68541	1.86667
	6 h	1.38033	0.689117	1.03472
	12 h	1.56861	1.31297	1.44079
	24 h	0.966901	1.699	1.33295
PSCBV-TX	0 h	1.10084	1	1.04013
	3 h	5.09711	5.30163	4.69646
	6 h	7.23848	6.28838	7.71403
	12 h	7.12675	6.80452	7.12214
	24 h	4.92387	4.33761	5.8367
PSCBV-CHN1	0 h	1	0.965487	1.03884
	3 h	1.87136	0.944774	1.56972
	6 h	1.63766	1.78525	1.74684
	12 h	2.50948	1.5	1.96721
	24 h	1.23464	1.29967	1.75983
PSCBMOV-MOR	0 h	1	2.45689	1.3586
	3 h	2.1807	1.3586	3.0798
	6 h	2.485	1.78535	2.13525
	12 h	2.0352	1.25863	1.63546
	24 h	1.3805	1.8668	1.65849
PSCBV-FN39	0 h	1.23685	1	1.50247
	3 h	1.00369	1.01861	0.940794
	6 h	0.986842	0.742428	1.32848
	12 h	1.19364	1.24967	1.32848
	24 h	1.09652	1.17454	1.07554
SCBV-CHN2	0 h	0.968472	0.987527	1
	3 h	1.81257	1.64666	1.94399
	6 h	3.97568	4.11252	3.499
	12 h	1.49937	1.66424	1.58196
	24 h	2.97143	2.57508	3.18568
CaMV 2×35S	0 h	1	1.038	1.07453
	3 h	1.11536	1.18373	1.2276
	6 h	1.2731	1.20373	1.13814
	12 h	1.07613	1.09052	1.13094
	24 h	1.17285	1.19439	1.21632
Ubi1	0 h	0.987625	1.26885	1
	3 h	0.939785	1.0427	0.96187
	6 h	0.883684	0.916847	0.905121
	12 h	0.984681	1.11916	0.999984
	24 h	0.901038	1.35692	1.03751

## Sheet: Figure4
Expression of GUS gene driven by promoter PSCBV-YZ2060 in transgenic Arabidopsis plants treated with (A) 10 μM ABA, and (B) 25% PEG6000
GUS relative expression
Figure 4a	Time	0 μM ABA			10 μM ABA
	0 h	1.10354	1	0.99572	0.9569	0.909514	0.905446
	1 h	1	0.995123	1.05828	1.76685	1.60685	1.64892
	4 h	1	0.992034	1.10852	1.99845	2.12847	2.00846
	8 h	1	1.03685	0.965872	3.12685	3.35499	3.34587
	16 h	0.780358	1	1.12982	4.39959	4.69859	4.6826
Figure 4b	Time	0% PEG6000			25% PEG6000
	0 h	1	0.864894	1.15859	0.723399	1	0.983919
	3 h	0.915877	1	0.805982	2.29964	1.64565	2.24322
	6 h	0.973761	0.976816	1	3.67458	2.6856	3.45845
	12 h	0.98076	1	0.978515	4.7854	3.68	4.49492
	24 h	1.0961	1	0.975651	2.4599	2.09582	2.28899

## Sheet: Figure5
Activity of promoter PSCBV-YZ2060 and eight mutants of this promoter in Arabidopsis protoplasts. (A) Schematic map of promoter PSCBV-YZ2060 and eight of its mutants.
Figure 5b
SCBV-YZ2060	YZ2060-S1	YZ2060-S2	YZ2060-S3	YZ2060-S4	Blank Control
29.0733	1.21747	2.49112	0.710441	1	0
29.2946	1.69368	2.38888	0.661549	0.956492	0
28.1616	1.27572	2.44	0.759332	1.03988	0
Figure 5c
	0 μM ABA			10 μM ABA
SCBV-YZ2060	1	1.41268	1.20034	3.46842	5.23649	4.33343
YZ2060-S1	1	1.11568	1.00497	1.01684	1.27685	1.14809
YZ2060-S2	0.811656	1	0.900538	1.01438	1.23969	1.10362
YZ2060-S3	0.95999	0.968085	0.964226	1.18785	1	1.10019
YZ2060-S4	1	1.85717	1.02535	4.43845	3.30408	3.56879
YZ2060-mL1	0.943735	1	1.03219	1.02698	1.11695	1.06972
YZ2060-mL2	0.885697	1	1.13679	1.29656	1.00695	1.1505
YZ2060-2dL	1	0.616425	0.814513	1.07159	1.06557	1.06922
YZ2060-2mL	1	0.865629	0.859758	1.19669	0.716299	0.90833
Vector control	1	1.15768	1.07884	1.46304	1.23585	1.34944

## Sheet: Figure6
Expression of GUS gene driven by promoter PSCBV-YZ2060 and eight of its mutants in transgenic Arabidopsis plants subjected to 25% PEG6000 and 10 μM ABA treatments.
Figure 6a
qRT-PCR
	Control			25% PEG6000			10 μM ABA
SCBV-YZ2060	1	1.09209	1.04605	4.63188	4.34076	4.92301	8.2207	7.99415	8.44724
YZ2060-S1	1	0.580285	1.04177	0.554129	0.584439	0.878611	1.1375	0.542297	0.794964
YZ2060-S2	1.2685	1	1.13425	0.753227	1.63054	1.19188	0.504067	0.754458	0.629262
YZ2060-S3	1	1.15275	1.15133	0.675458	1.30548	0.989556	0.975479	1.53726	1.25458
YZ2060-S4	0.619021	1	1.03894	4.48071	4.75453	4.61762	8.48921	6.34248	8.41964
YZ2060-mL1	1	1.35481	0.956823	1.42281	0.891427	1.8428	0.967395	1.69633	1.93736
YZ2060-mL2	1.12686	1	0.926843	0.944071	0.558564	1.02765	2.2901	0.923447	1
YZ2060-2dL	1.61755	1	0.959387	0.742598	1.65369	1.02113	0.761316	1.71689	1.23596
YZ2060-2mL	1.05897	0.985628	1.25628	1.87685	1.27205	0.923786	0.676905	1.68073	1.17882
Figure 6b
GUS activity
	Control			25% PEG6000			10 μM ABA
SCBV-YZ2060	16.699	18.8507	17.7749	49.8534	47.1518	48.5026	83.2401	71.6586	77.4493
YZ2060-S1	0.154825	0.167507	0.161166	0.170354	0.21405	0.169622	0.102746	0.139238	0.15742
YZ2060-S2	0.555281	0.218822	0.387052	0.201088	0.192848	0.196968	0.257291	0.261678	0.259484
YZ2060-S3	0.158795	0.420855	0.287052	0.213594	0.219827	0.216642	0.228688	0.253685	0.238229
YZ2060-S4	0.203843	0.793974	0.468679	2.45808	4.60932	2.34313	8.84205	6.67089	3.24114
YZ2060-mL1	24.8568	18.9563	21.9065	19.2245	19.0825	19.1535	22.2857	27.5956	24.9407
YZ2060-mL2	14.1795	11.0656	12.6226	12.6949	14.7323	13.7136	14.5497	15.0771	14.8134
YZ2060-2dL	31.6168	37.6659	34.5616	30.0952	32.0068	31.013	33.3885	35.3945	34.3007
YZ2060-2mL	2.26803	2.93568	3.54546	3.15895	3.00102	4.34192	2.35847	2.54311	4.73103

## Sheet: Figure7
Activation of viral promoter PSCBV-YZ2060 by transcription factors ScbZIP72 from sugarcane and AREB1 from Arabidopsis.
Figure 7d
4×sL-mini 35s	Control	11.3015	11.2763	11.251
	+ABA	21.1811	19.5726	20.964
	+AREB1	25.3011	28.2116	28.122
	+ScbZIP72	48.657	42.3442	46.0313
4×msL-mini 35s	Control	10.3412	5.75423	8.04773
	+ABA	5.36634	4.59384	4.98009
	+AREB1	5.1769	5.51828	5.34759
	+ScbZIP72	8.63875	7.96192	8.30034
mini 35S	Control	13.3521	6.77407	10.0631
	+ABA	9.26695	7.67883	8.47289
	+AREB1	11.8285	5.83129	8.8299
	+ScbZIP72	17.5331	11.3316	14.4324
Figure 7e
	Control			+AREB1			+ScbZIP72
SCBV-YZ2060	1.94368	2.27385	1.57838	10.8781	8.17149	9.25875	5.30851	7.44349	6.27872
YZ2060-S1	1.13885	0.942074	0.98255	1.28418	0.920186	0.86566	1.02334	0.912982	0.901356
YZ2060-S2	0.815383	0.335458	0.844468	0.565302	0.561535	0.955551	0.861402	0.902888	0.915344
YZ2060-S3	0.770263	1.13555	1.50083	1.13108	0.666545	0.633938	0.646358	0.746358	0.698849
YZ2060-S4	0.239931	0.353365	0.466799	3.47362	8.00984	5.95771	2.12902	2.15286	2.54525
Vector control	2.5792	2.73962	2.60652	2.05575	2.64483	2.3574	1.79846	2.39698	2.09847

## Sheet: Figure8
Expression of GUS gene in root, stem, and leaf tissue of sugarcane transformed with promoter construct PSCBV-YZ2060:GUS and subjected to 25% PEG6000 and 10 μM ABA treatments
Figure 8a
	Control				25% PEG6000				10 μM ABA
Root	0.751707	2.16571	1	2.00525	25.3089	25.4538	28.376	26.3796	19.5499	14.8257	14.2104	8.2558
Stem	0.0933746	1.55921	1.34912	1	1.45792	2.27143	1.47125	0.769253	20.2056	30.4186	20.3944	15.8826
Leaf	0.669252	1.36216	1.2938	1	3.82397	4.67065	4.82355	5.56022	7.24494	13.5081	6.82567	8.14018
Figure 8b
	Control								25% PEG6000												10 μM ABA
Root	2.1848	2.2185	1.99253	0.823288	1.74295	2.00991	1.94959	0.871063	3.61726	3.75623	3.31582	3.13186	5.57857	3.24327	3.54096	3.70424	3.24199	3.18215	5.52436	3.08498	3.43352	5.23223	3.45751	6.13528	6.62981	3.47949	4.90757	3.4571	5.78238
Stem	0.67691	1.1349	0.972151	0.569501	0.684299	0.911613	0.979167	0.536026	2.12866	2.46128	1.22696	1.96138	1.71028	1.36288	1.99607	2.46755	1.67535	1.94407	1.66949	1.47213	1.23958	0.700158	1.16014	0.582839	1.01506	1.20258	0.831122	1.19529	0.648465
Leaf	0.264231	0.50401	0.582099	0.0634811	0.261769	0.486678	0.47742	0.0663986	1.76856	1.28536	1.41268	1.52437	1.74301	1.30606	1.34292	1.61036					0.727441	0.76893	0.700541	0.863747	0.736452	0.786591	0.66219	0.809647
