# Supplementary material for: Identification of a sugarcane bacilliform virus promoter that is activated by drought stress in plants
Source: Commun Biol. 2024 Mar 26;7:368. doi: 10.1038/s42003-024-06075-y (PMC10965894; doi:10.1038/s42003-024-06075-y)
Supplement: Supplementary file 6 — Supplementary Data 3 [file 42003_2024_6075_MOESM6_ESM.xlsx]

## Sheet: Supplementary Figure 3
Supplementary Figure 3a
	0 μM ABA			10 μM ABA
PSCBV-YZ2060	1	1.16057	1.04177	8.86607	4.67551	7.02889
PScRD29A	1	1.43287	0.947306	3.56686	3.12393	2.43256
PAtRD29A	1	1.61545	1.67836	4.0586	4.29435	4.9052
CaMV 35S	1	0.580285	1.04177	1.01339	0.542297	0.794964
Ubi1	1	1.10021	1.10596	1.02804	1.09048	1.13896
Supplementary Figure 3b
PSCBV-YZ2060	7.81205	4.11968	6.19328
PScRD29A	3.18109	2.78607	2.16947
PAtRD29A	1	1.08922	1.16522

## Sheet: Supplementary Figure 5
Supplementary Figure 5c
	ScL1	ScL2	ScL3	ScL4	ScL5	ScL6	ScL7	ScL8	ScL9	ScL10	ScL11	ScL12	ScL13	ScL14	ScL15	ScL16	ScL17	ScL18	ScL19	ScL20	ScL21	NC
GUS expression	0.532443	0.817815	0.467537	0.816672	0.649246	0.823173	0.706342	0.698586	1.03326	0.73462	0.926052	0.738366	0.591514	0.602362	1.32592	0.717267	1.4419	1.14611	0.745237	1	1.25476	0
	0.458788	0.864547	0.495278	0.846429	0.685529	0.858525	0.725252	0.688553	1.25912	0.788523	0.960138	0.782283	0.581258	0.645288	1.42525	0.775252	1.4973	1.16112	0.752328	1.05858	1.29207	0
	0.546848	0.836927	0.503496	0.856316	0.705289	0.80365	0.698463	0.7037	1.02542	0.769569	0.920237	0.726849	0.579799	0.623649	1.29096	0.703788	1.43755	1.12746	0.714572	0.995758	1.21479	0
Supplementary Figure 5d
GUS activity	0.312977	0.328588	0.375133	0.418904	0.243463	0.290002	0.358101	0.296557	0.3411	0.257177	0.26291	0.230223	0.203784	0.278888	0.436065	0.200356	0.351665	0.197616	0.321284	0.330043	0.338803	4e-05
	0.395214	0.388588	0.355133	0.400953	0.296933	0.349714	0.386955	0.269636	0.379539	0.287177	0.30291	0.295363	0.287927	0.333258	0.406065	0.266583	0.329257	0.236584	0.369659	0.373256	0.388803	4e-05
	0.352876	0.302686	0.365585	0.421455	0.225695	0.261695	0.341959	0.31259	0.341237	0.232567	0.236589	0.212366	0.197489	0.251559	0.463125	0.193468	0.361347	0.187694	0.289426	0.296496	0.289563	0

## Sheet: Supplementary Figure 6
Supplementary Figure 6
Root	2.9942	2.87122	2.42145	1.60606
	3.23007	2.93774	2.38022	1.55829
Stem	1.11277	1.15302	0.865011	0.893786
	1.12063	1.24055	0.871218	0.902155
Leaf	0.497731	0.50401	0.569798	0.271875
	0.49503	0.486678	0.563525	0.274793

## Sheet: Supplementary Figure 7
Supplementary Figure 7
	Control					25% PEG6000					10 μM ABA
Root	1.26855	1.39946	1	1.55412	1.41984	5.78273	6.04357	6.27658	6.62093	6.79827	38.856	36.9928	31.2593	33.106	34.3077
Stem	1	1.35283	1.59522	0.911239	1.20885	1.10455	1.58849	1.23849	0.94445	0.91142	1.45535	1.26582	1.0763	1.88677	1.69725
Leaf	1	1.28553	1.20067	0.917156	1.23364	4.96242	4.38624	4.79023	4.44077	4.45467	21.2581	19.5825	22.9743	25.9878	23.8458
